# Supplementary material for: A First Diversity-Oriented N-Maleopimarimido-Isocyanide for Multicomponent Reactions: Synthesis, Application, and In Silico Evaluation
Source: Int J Mol Sci. 2026 Apr 14;27(8):3494. doi: 10.3390/ijms27083494 (PMC13116359; doi:10.3390/ijms27083494)
Supplement: Supplementary file 1 [file ijms-27-03494-s001.zip]

Archive with 1 entries (1 files):
- ijms-4152244-supplementary.pdf
